# Supplementary material for: Variable Selection for Multivariate Failure Time Data via Regularized Sparse-Input Neural Network
Source: Bioengineering (Basel). 2025 May 31;12(6):596. doi: 10.3390/bioengineering12060596 (PMC12189315; doi:10.3390/bioengineering12060596)
Supplement: Supplementary file 1 [file bioengineering-12-00596-s001.zip]

Archive with 1 entries (1 files):
- bioengineering-3648472-supplementary.pdf
